# Supplementary material for: Nanoencapsulation Boosts the Copper-Induced Defense Responses of a Susceptible Coffea arabica Cultivar against Hemileia vastatrix
Source: Antibiotics (Basel). 2023 Jan 26;12(2):249. doi: 10.3390/antibiotics12020249 (PMC9952095; doi:10.3390/antibiotics12020249)
Supplement: Supplementary file 1 [file antibiotics-12-00249-s001.zip]

Archive with 1 entries (1 files):
- antibiotics-2159546-supplementary.pdf
